# Supplementary material for: Impaired Awareness in People with Severe Alcohol-Related Cognitive Deficits Including Korskoff’s Syndrome: A Network Analysis
Source: J Clin Med. 2023 Apr 26;12(9):3139. doi: 10.3390/jcm12093139 (PMC10178999; doi:10.3390/jcm12093139)
Supplement: Supplementary file 1 [file jcm-12-03139-s001.zip]

Archive with 1 entries (1 files):
- jcm-2309798-supplementary.pdf
